# Supplementary material for: Convergent Degenerated Regulatory Elements Associated with Limb Loss in Limbless Amphibians and Reptiles
Source: Mol Biol Evol. 2024 Nov 12;41(11):msae239. doi: 10.1093/molbev/msae239 (PMC11600591; doi:10.1093/molbev/msae239)
Supplement: msae239_Supplementary_Data [file msae239_supplementary_data.zip]

Archive with 2 entries (2 files):
- Supplementary Information Tables for Submit.xlsx
- Supplementary Information.pdf
