# Supplementary material for: Convergent Degenerated Regulatory Elements Associated with Limb Loss in Limbless Amphibians and Reptiles
Source: Mol Biol Evol. 2024 Nov 12;41(11):msae239. doi: 10.1093/molbev/msae239 (PMC11600591; doi:10.1093/molbev/msae239)
Supplement: msae239_Supplementary_Data [file msae239_supplementary_data.zip › Supplementary Information Tables for Submit.xlsx]

## Sheet: Table S1
Table S1. Sequencing data statistics for Banna caecilian.
Sample name	Sequencing technology	Source	Tissue	Library name	Number of reads	Number of bases (bp)	Longest read length (bp)	Reads N50 (bp)	Average length of reads (bp)
Banna01	PacBio long reads sequencing	DNA	Muscle	PacBio-Ich	48877722	478359469318	92425	14669	9786.86
	Short reads sequencing	DNA	Muscle	DSW63923_R1	282150128	42322519200			150
				DSW63923_R2	282150128	42322519200			150
				DSW63924_R1	313855505	47078325750			150
				DSW63924_R2	313855505	47078325750			150
				DSW63925_R1	263424764	39513714600			150
				DSW63925_R2	263424764	39513714600			150
				DSW63926_R1	283668698	42550304700			150
				DSW63926_R2	283668698	42550304700			150
				DSW63927_R1	297418300	44612745000			150
				DSW63927_R2	297418300	44612745000			150
				DSW63922_R1	317709585	47656437750			150
				DSW63922_R2	317709585	47656437750			150
				HCTH3DMXX1_R1	191546130	28731919500			150
				HCTH3DMXX1_R2	191546130	28731919500			150
				HCTH3DMXX2_R1	240426689	36064003350			150
				HCTH3DMXX2_R2	240426689	36064003350			150
				HCTH3DMXX3_R1	219675741	32951361150			150
				HCTH3DMXX3_R2	219675741	32951361150			150
				HCTH3DMXX4_R1	192419743	28862961450			150
				HCTH3DMXX4_R2	192419743	28862961450			150
			Total		5204590566	780688584900
		RNA	Brain	brain_RRAS17467	70022784	10503417600			150
			Gall bladder	gallbladder_RRAS17468	69184960	10377744000			150
			Heart	heart_RRAS17469	71113228	10666984200			150
			Intestinal	intestinal_RRAS17470	65067948	9760192200			150
			Liver	liver_RRAS17471	74882708	11232406200			150
			Lung	lung_RRAS17472	72259098	10838864700			150
			Skin	skin_RRAS17466	62209664	9331449600			150
			Total		484740390	72711058500
Banna02	Short reads sequencing	HiC	Muscle	FDHC210002288-1a_L1_1	6564978	984746700			150
				FDHC210002288-1a_L1_2	6564978	984746700			150
				FDHC210002288-1a_L3_1	354783228	53217484200			150
				FDHC210002288-1a_L3_2	354783228	53217484200			150
				FDHC210002288-1a_L2_1	408761382	61314207300			150
				FDHC210002288-1a_L2_2	408761382	61314207300			150
				FDHC210002288-2a_L1_1	6275672	941350800			150
				FDHC210002288-2a_L1_2	6275672	941350800			150
				FDHC210002291-2a_L1_1	7417120	1112568000			150
				FDHC210002291-2a_L1_2	7417120	1112568000			150
				FDHC210002288-2a_L3_1	222882011	33432301650			150
				FDHC210002288-2a_L3_2	222882011	33432301650			150
				FDHC210002288-2a_L4_1	209883260	31482489000			150
				FDHC210002288-2a_L4_2	209883260	31482489000			150
				FDHC210002291-2a_L2_1	195675795	29351369250			150
				FDHC210002291-2a_L2_2	195675795	29351369250			150
				FDHC210002288-2a_L2_1	228221833	34233274950			150
				FDHC210002288-2a_L2_2	228221833	34233274950			150
				FDHC210002291-2a_L3_1	199003733	29850559950			150
				FDHC210002291-2a_L3_2	199003733	29850559950			150
				FDHC210002291-2a_L4_1	263883865	39582579750			150
				FDHC210002291-2a_L4_2	263883865	39582579750			150
			Total		4206705754	631005863100
		RNA	Brain	3_FRAS202096123	65113632	9767044800			150
			Gonad	11_FRAS202096130	68008886	10201332900			150
			Heart	2_FRAS202096122	66521668	9978250200			150
			Intestine	13_FRAS202096132	68047552	10207132800			150
			Kidney	10_FRAS202096129	65478056	9821708400			150
			Liver	4_FRAS202096124	65055408	9758311200			150
			Lower jaw	5_FRAS202096137	67412758	10111913700			150
			Lung	9_FRAS202096128	70300978	10545146700			150
			Muscle	1_FRAS202096121	63745984	9561897600			150
			Skin	14_FRAS202096133	67479278	10121891700			150
			Spinal cord	7_FRAS202096126	68004526	10200678900			150
			Spine	15_FRAS202096134	67477084	10121562600			150
			Testis	12_FRAS202096131	65971878	9895781700			150
			Upper jaw	16_FRAS202096135	68778930	10316839500			150
			Total		937396618	140609492700

## Sheet: Table S2
Table S2. Genome assembly statistics for Banna caecilian.
	NextDenovo	NextPolish	All-HiC
N50 (bp)	5710692	5700647	1041838628
Count of N50	628	627	4
N90 (bp)	1187710	1185358	201239670
Count of N90	2335	2334	15
Longest	33468591	33416464	1912705772
Shortest	11135	11100	11100
Number of Contigs	6475	6475	348
Average length	1.91132e+06	1.9077e+06	3.55041e+07
Total bases	12377693804	12352376438	12355439938

## Sheet: Table S3
Table S3. BUSCO results for gene structure annotation in the Banna caecilian genome.
Complete BUSCOs (C)		Fragmented BUSCOs (F)	Missing BUSCOs (M)
Single-copy BUSCOs (S)	Duplicated BUSCOs (D)
4945 (93.1%)	84 (1.6%)	64 (1.2%)	217 (4.9%)

## Sheet: Table S4
Table S4. Results of repeat sequence annotation in the Banna caecilian genome.
Family	Sub family	Length (bp)	Percent of genome (%)
DNA	hAT	266475839	2.15675
	CMC	162728231	1.31706
	TcMar	130186745	1.05368
	PIF	82152050	0.664906
	MULE	27768476	0.224747
	Maverick	11327050	0.0916766
	PiggyBac	10000946	0.0809437
	Kolobok	8858504	0.0716972
	IS3EU	3202739	0.0259217
	Zisupton	877840	0.00710489
	Sola	74060	0.000599412
	Crypton	34246	0.000277173
	MuLE	32658	0.000264321
	Merlin	17479	0.000141468
	IS	5868	4.74933e-05
	Academ	1563	1.26503e-05
	Ginger	1146	9.27527e-06
	Total	1537613426	12.4448
LINE	CR1	1849825315	14.9717
	L2	1191801309	9.64596
	L1	541583178	4.38336
	RTE	255359198	2.06678
	Penelope	118182685	0.956523
	Dong	42121596	0.340915
	Rex	8324218	0.0673729
	R1	2224644	0.0180054
	I	53408	0.000432263
	Jockey	1212	9.80944e-06
	Proto2	351	2.84085e-06
	LOA	234	1.8939e-06
	Ambal	207	1.67538e-06
	Total	4127412164	33.4056
LTR	DIRS	2600961334	21.0511
	ERV1	293468685	2.37522
	Gypsy	234336663	1.89663
	Ngaro	102906382	0.832883
	Copia	45477374	0.368076
	ERVK	11542668	0.0934217
	Foamy	7537773	0.0610077
	ERVL	4060200	0.0328616
	Pao	44350	0.000358951
	ERV4	849	6.87147e-06
	ERV	192	1.55397e-06
	Caulimoviru	144	1.16548e-06
	Total	3586910717	29.031
SINE	MIR	296221349	2.3975
	tRNA	65450314	0.529729
	B2	28385158	0.229738
	5S	2912511	0.0235727
	Alu	541	4.37864e-06
	Total	404410528	3.27314
Satellite	acro	116897	0.000946118
	telo	22772	0.000184307
	centr	711	5.75455e-06
	Total	4196243	0.0339627
PLE	Naiad	2154449	0.0174373
	Total	2154449	0.0174373
RC	Helitron	12860427	0.104087
	Total	12860427	0.104087
Retroposon	SVA	3240	2.62233e-05
	Total	3240	2.62233e-05
Low_complexity	Total	11368908	0.0920154
Retro	Total	242981703	1.9666
Simple_repeat	Total	40431528	0.327237
nonLTR	Total	18009666	0.145763
srpRNA	Total	26170	0.00021181
TRF	Total	409380527	3.31336
Unknown	Total	93348509	0.755526
Total	Total	9783711806	79.1855

## Sheet: Table S5
Table S5. List of 49 genes with limited intron lengths in Banna caecilian, African lungfish, and axolotl.
Gene name	Official full name	Median length (bp)	Median number of Introns	TF or Not TF
Klf6	KLF transcription factor 6	5766.5	3.5	Yes
Tbx2	T-box transcription factor 2	21890.5	6	Yes
Dyrk2	Dual specificity tyrosine phosphorylation regulated kinase 2	8248.5	0.5	No
Dll1	Delta like canonical Notch ligand 1	10094	10	No
Nfkbia	NFKB inhibitor alpha	2540.5	5	No
Fos	Fos proto-oncogene, AP-1 transcription factor subunit	1628.5	3	Yes
Otp	Orthopedia homeobox	9828.5	2.5	Yes
Plk2	Polo like kinase 2	5124.5	13	No
Hes1	Hes family bHLH transcription factor 1	1907	3	Yes
Dlx2	Distal-less homeobox 2	1586	2	Yes
Jag1	Jagged canonical Notch ligand 1	41622.5	25	No
Pck1	Phosphoenolpyruvate carboxykinase 1	7195.5	8	No
Fam46a	Terminal nucleotidyltransferase 5A	3185.5	1.5	No
Dlx1	Distal-less homeobox 1	1455.5	1.5	Yes
Anapc13	Anaphase promoting complex subunit 13	5504	1.5	No
Prdm1	PR/SET domain 1	20388.5	5.5	Yes
Sostdc1	Sclerostin domain containing 1	2837	1	No
Topors	TOP1 binding arginine/serine rich protein, E3 ubiquitin ligase	938.5	0.5	No
Pim3	Pim-3 proto-oncogene, serine/threonine kinase	2723	5	No
Hoxa13	Homeobox A13	1681	1.5	Yes
Hlx	H2.0 like homeobox	6254.5	3.5	Yes
Hoxa5	Homeobox A5	1212.5	1	Yes
Hoxb7	Homeobox B7	3688	1.5	Yes
Dlx5	Distal-less homeobox 5	19047	2	Yes
Hoxd10	Homeobox D10	1576.5	1.5	Yes
Emx2	Empty spiracles homeobox 2	7472.5	2.5	Yes
Rasd1	Ras related dexamethasone induced 1	1167	1	No
Adcyap1	Adenylate cyclase activating polypeptide 1	8905.5	4	No
Nkx2-2	NK2 homeobox 2	1468	1.5	Yes
Pcdh9	Protocadherin 9	591080	1.5	No
Irx2	Iroquois homeobox 2	3820	3.5	Yes
Irx1	Iroquois homeobox 1	4280	3	Yes
Marcks	Myristoylated alanine rich protein kinase C substrate	3946.5	2	No
Zbtb18	Zinc finger and BTB domain containing 18	2306.5	1	Yes
Lbx1	Ladybird homeobox 1	716	1	Yes
Arx	Aristaless related homeobox	12069	5	Yes
Gyg1	Glycogenin 1	30166.5	7	No
Otx2	Orthodenticle homeobox 2	6602	2	Yes
Cbln2	Cerebellin 2 precursor	4329.5	2.5	No
Fign	Fidgetin, microtubule severing factor	115727	1	No
Ppargc1a	PPARG coactivator 1 alpha	241606	13	Yes
Six3	SIX homeobox 3	3058.5	1.5	Yes
Inhba	Inhibin subunit beta A	11759.5	1	No
Egr1	Early growth response 1	1470.5	1.5	Yes
Mnx1	Motor neuron and pancreas homeobox 1	7072	3	Yes
Rbm47	RNA binding motif protein 47	71887.5	4.5	No
Odc1	Ornithine decarboxylase 1	4896	9	No
Pcdh20	Protocadherin 20	1934.5	1	No
Tfap2a	Transcription factor AP-2 alpha	19070.5	6.5	Yes

## Sheet: Table S6
Table S6. Gene Ontology enrichment results for the 49 genes with limited intron lengths.
Gene Ontology	Type	Description	P value	Adjust P value
GO:1990837	molecular_function	sequence-specific double-stranded DNA binding	0	0
GO:0000981	molecular_function	DNA-binding transcription factor activity, RNA polymerase II-specific	3.33067e-16	8.57647e-14
GO:0006355	biological_process	regulation of transcription, DNA-templated	6.66134e-16	1.14353e-13
GO:0003677	molecular_function	DNA binding	6.95e-13	8.94812e-11
GO:0000978	molecular_function	RNA polymerase II proximal promoter sequence-specific DNA binding	1.27964e-12	1.31803e-10
GO:0045944	biological_process	positive regulation of transcription by RNA polymerase II	2.79954e-12	2.40294e-10
GO:0006357	biological_process	regulation of transcription by RNA polymerase II	2.67258e-10	1.96626e-08
GO:0010628	biological_process	positive regulation of gene expression	1.2762e-08	8.21553e-07
GO:0030182	biological_process	neuron differentiation	1.69825e-07	9.71776e-06
GO:0001227	molecular_function	DNA-binding transcription repressor activity, RNA polymerase II-specific	3.86427e-07	1.80918e-05
GO:0001228	molecular_function	DNA-binding transcription activator activity, RNA polymerase II-specific	3.7857e-07	1.80918e-05
GO:0007219	biological_process	Notch signaling pathway	4.7275e-07	2.02889e-05
GO:0009954	biological_process	proximal/distal pattern formation	9.01158e-07	3.31497e-05
GO:0061101	biological_process	neuroendocrine cell differentiation	9.01158e-07	3.31497e-05
GO:0005634	cellular_component	nucleus	2.79722e-06	9.6038e-05
GO:0003700	molecular_function	DNA-binding transcription factor activity	3.79794e-06	0.000122246
GO:0043565	molecular_function	sequence-specific DNA binding	6.79908e-06	0.000205972
GO:0045746	biological_process	negative regulation of Notch signaling pathway	7.30206e-06	0.00020892
GO:0000122	biological_process	negative regulation of transcription by RNA polymerase II	7.93823e-06	0.000215168
GO:0009952	biological_process	anterior/posterior pattern specification	2.47937e-05	0.000638438
GO:0007399	biological_process	nervous system development	3.06754e-05	0.000752278
GO:0035265	biological_process	organ growth	7.7946e-05	0.00174531
GO:0035909	biological_process	aorta morphogenesis	7.7946e-05	0.00174531
GO:0042475	biological_process	odontogenesis of dentin-containing tooth	9.69858e-05	0.00208115
GO:0048715	biological_process	negative regulation of oligodendrocyte differentiation	0.000134847	0.00277785
GO:0045665	biological_process	negative regulation of neuron differentiation	0.000199261	0.00394691
GO:0003682	molecular_function	chromatin binding	0.000267225	0.00509706
GO:0048468	biological_process	cell development	0.000316287	0.00561683
GO:0097150	biological_process	neuronal stem cell population maintenance	0.000316287	0.00561683
GO:0045596	biological_process	negative regulation of cell differentiation	0.000446685	0.00718884
GO:0048704	biological_process	embryonic skeletal system morphogenesis	0.000446685	0.00718884
GO:0048709	biological_process	oligodendrocyte differentiation	0.000446685	0.00718884
GO:0030154	biological_process	cell differentiation	0.00046497	0.00725635
GO:0000977	molecular_function	RNA polymerase II regulatory region sequence-specific DNA binding	0.000492006	0.00745244
GO:0048706	biological_process	embryonic skeletal system development	0.000607191	0.00845144
GO:0050678	biological_process	regulation of epithelial cell proliferation	0.000607191	0.00845144
GO:0071356	biological_process	cellular response to tumor necrosis factor	0.0006053	0.00845144
GO:0045893	biological_process	positive regulation of transcription, DNA-templated	0.000721239	0.00977469

## Sheet: Table S7
Table S7. Reconstruction results for ancestral chromosomes of tetrapods.
Chicken	Proto-chromosome	1	2	3	4	5	6	7	8	9	10	11	12	13	14	15	16	17	18	19	20	21	22	23	24	25	26	27	28	29	30	31	32
	1	308	459
	2			580
	3				518
	4					324	115
	5							157	254
	6									236
	7										167
	8											203
	9												153
	10													187
	11														179
	12															176
	13																124
	14																	185
	15																		186
	17																			112
	18																				154
	19																					128
	20																						153
	21																							106
	22																								57
	23																									94
	24																										84
	25																											50
	26																												102
	27																													96
	28																														134
	33																															46
	Z																																289
Western clawed frog	Proto-chromosome	5	18	30	32	2	21	25	28	31	1	13	16	24	7	11	14	15	4	12	3	9	23	26	6	8	19	27	10	17	20	22	29
	NC_030677.2	324	186	134	289
	NC_030678.2					459	128	94	102	46
	NC_030679.2										308	187	124	57
	NC_030680.2														157	203	179	176
	NC_030681.2																		518	153
	NC_030682.2																				580
	NC_030683.2																					236	106	84
	NC_030684.2																								115	254	112	50
	NC_030685.2																												167	185
	NC_030686.2																														154	153	96
Axolotl	Proto-chromosome	11	27	14	30	3	15	17	16	20	22	31	4	6	32	5	2	9	19	23	10	21	26	12	18	24	7	13	25	1	28	29	8
	chr1	203	50	179	134
	chr2					195	176	185
	chr3								124	154	153	46
	chr4												518
	chr5					385								115
	chr6														289	324
	chr7																459
	chr8																	236	112	106
	chr9																				167	128	84
	chr10																							153	186	57
	chr11																										157	187	94
	chr12																													308
	chr13																														102	96
	chr14																																254
Banna caecilian	Proto-chromosome	3	5	32	4	31	2	9	14	25	26	24	6	10	8	1	12	19	30	11	18	20	21	23	13	17	28	29	15	7	27	22	16
	chr1	580
	chr2		324	289
	chr3				518	46
	chr4						114	236	179	40	34
	chr5						345					57
	chr6												115	167
	chr7														254	157
	chr8															151	153
	chr9									54								112	134
	chr10																			203
	chr11																				186	154
	chr12																						128	106
	chr13																								187
	chr14																									185
	chr15										50																102	96
	chr16																												176
	chr17																													157
	chr18																														50
	chr19																															153
	chr20																																124
Tiny Cayenne caecilian	Proto-chromosome	3	13	5	32	4	31	7	24	2	9	14	11	15	19	20	6	10	16	17	22	8	1	12	18	25	30	26	28	29	21	23	27
	NC_044031.1	580	187
	NC_044032.1			324	289
	NC_044033.1					518	46
	NC_044034.1							157	57	344
	NC_044035.1									115	236	179
	NC_044036.1												203	176	112	154
	NC_044037.1																115	167
	NC_044038.1																		124	185	153
	NC_044039.1																					254	156
	NC_044040.1																						152	153
	NC_044041.1																								186	94	134
	NC_044042.1																											84	102	96
	NC_044043.1																														128	106
	NC_044044.1																																50
Gaboon caecilian	Proto-chromosome	5	32	3	4	31	2	9	14	6	10	24	1	8	18	25	30	12	11	19	20	17	22	26	28	29	13	21	23	27	15	16	7
	NC_047084.1	324	289
	NC_047085.1			580
	NC_047086.1				518	46
	NC_047087.1						115	236	179
	NC_047088.1									115	167
	NC_047089.1						344					57
	NC_047090.1												155	254
	NC_047091.1														186	94	134
	NC_047092.1												153					153
	NC_047093.1																		28	112	154
	NC_047094.1																					185	153
	NC_047095.1																		175
	NC_047096.1																							84	102	96
	NC_047097.1																										187
	NC_047098.1																											128	106
	NC_047099.1																													50
	NC_047100.1																														176
	NC_047101.1																															124
	NC_047102.1																																157
Two-lined caecilian	Proto-chromosome	5	32	3	4	31	1	8	15	20	2	24	6	10	9	14	19	21	22	30	12	11	18	25	26	28	29	13	17	23	27	7	16
	NC_042615.1	324	289
	NC_042616.1			580
	NC_042617.1				518	46
	NC_042618.1						157	254	176	154
	NC_042619.1										344	57
	NC_042620.1												115	167
	NC_042621.1														236	179
	NC_042622.1																112	128	153	134
	NC_042623.1						151														153
	NC_042624.1																					203
	NC_042625.1																						186	94
	NC_042626.1																								84	102	96
	NC_042627.1																											187
	NC_042628.1																												185
	NC_042629.1										115																			106
	NC_042630.1																														50
	NC_042631.1																															157
	NC_042632.1																																124
African lungfish	Proto-chromosome	25	4	32	5	23	3	12	16	18	20	2	8	10	13	15	28	14	26	27	7	24	31	11	1	17	22	21	29	30	9	6	19
	1	94	427	86
	2		91	203	324	106
	3						580
	4							153	124	186	64
	5											459
	6												254	167
	7														187	176	102
	8																	179	84	50
	9																				95	57	46
	10										68													203
	11																								308
	12										22															185	153
	13																											128	96	134
	14																														236
	15																															115
	16																																112
	17																				62

## Sheet: Table S8
Table S8. Limb-related gene used in this study.
Limb-related gene name	Present in all limbed species in this study
ACAN	No
ACAP3	Yes
ACP5	Yes
ACTA1	No
ACTC1	No
ACTN2	Yes
ACVR1B	No
ADAMTS20	Yes
ADAMTS5	No
ADAMTS6	No
ADGRV1	No
AES	No
AFF3	No
AKAP11	Yes
AKTIP	Yes
ALDH1A2	No
ALKBH1	Yes
ALPL	No
ALX1	Yes
ALX3	No
ALX4	Yes
AMER1	No
ANKRD27	No
ANO6	Yes
ANXA3	No
APAF1	Yes
ARHGAP5	Yes
ARID5B	Yes
ARSB	Yes
ASCL1	No
ATAD2B	No
ATF2	Yes
ATF4	No
ATL1	Yes
ATN1	No
ATP2A1	No
ATP7A	Yes
AXIN1	Yes
AXIN2	Yes
B3GNT5	Yes
B9D1	No
B9D2	No
BCL7A	Yes
BCLAF1	Yes
BGN	No
BHLHA9	No
BLZF1	Yes
BMI1	No
BMP2	Yes
BMP4	Yes
BMP5	Yes
BMP6	Yes
BMP7	No
BMP8A	No
BMP8B	No
BMPER	Yes
BMPR1A	Yes
BMPR1B	No
BMPR2	Yes
BNIP2	No
BOP1	No
CACNA1S	Yes
CACNB1	No
CAMK2A	Yes
CAST	No
CBFB	Yes
CC2D2A	No
CCND1	No
CCND2	No
CCNF	No
CD44	No
CD47	No
CDO1	Yes
CDX2	Yes
CDX4	No
CEBPA	No
CEBPD	Yes
CENPJ	No
CHD8	No
CHPF	No
CHRDL1	No
CHRDL2	No
CHRNG	No
CHST14	No
CHSY1	Yes
CHUK	Yes
CLCN7	Yes
CLEC16A	Yes
CNN1	Yes
COL11A1	No
COL12A1	No
COL1A1	No
COL1A2	Yes
COL2A1	No
COL4A3	No
COL9A1	No
COL9A2	No
COMMD3	Yes
COMP	No
COPS2	Yes
COX20	No
CRABP1	No
CRABP2	No
CREB3L1	Yes
CREB3L2	Yes
CREBBP	Yes
CRIM1	Yes
CRMP1	Yes
CRYAB	No
CRYM	Yes
CSF1R	Yes
CSGALNACT1	No
CSNK2A1	No
CTBP1	No
CTBP2	No
CTNNB1	Yes
CTNNBIP1	Yes
CTSK	No
CXXC5	No
CYP17A1	Yes
CYP26A1	No
CYP26B1	No
CYP26C1	Yes
CYP27B1	No
CYP51	No
CYP51A1	Yes
DACT1	Yes
DCN	Yes
DDR1	No
DDR2	Yes
DEK	Yes
DES	Yes
DISP1	No
DKK1	Yes
DLX2	Yes
DLX3	Yes
DLX5	Yes
DLX6	Yes
DNAH11	No
DNAJC24	No
DNAJC5B	No
DOCK7	Yes
DPH1	Yes
DPY19L3	No
DRD2	Yes
DUSP3	Yes
DVL3	Yes
DYNC2H1	Yes
E2F3	Yes
E2F4	Yes
E2F5	Yes
EBF1	No
EBF2	Yes
EDA	No
EDAR	Yes
EGFR	Yes
EGR1	Yes
EGR2	Yes
EIF2AK3	Yes
ELF1	Yes
ELF4	No
ELMOD1	Yes
ELOVL4	No
EN1	Yes
EP300	Yes
EPHA4	Yes
ERBB2IP	No
ERCC6	Yes
ERRFI1	Yes
ESF1	Yes
ESR1	No
ESR2	Yes
ETS1	Yes
ETV4	Yes
ETV5	No
EVX2	Yes
EYA1	Yes
FAM20C	Yes
FBN1	No
FBXL14	Yes
FBXL22	No
FBXW4	Yes
FGF10	Yes
FGF12	Yes
FGF13	No
FGF18	No
FGF21	No
FGF3	No
FGF4	Yes
FGF6	Yes
FGF8	No
FGF9	Yes
FGFR1	Yes
FGFR2	Yes
FGFR3	No
FGFRL1	No
FIGN	Yes
FKBP10	Yes
FKBP8	No
FLNA	No
FLNB	Yes
FLVCR1	Yes
FMN1	No
FMOD	Yes
FN1	Yes
FNDC3A	No
FOS	Yes
FOSL1	No
FOSL2	No
FOXC1	No
FRAS1	No
FREM1	Yes
FRS2	Yes
FRZB	Yes
FSHR	No
FSTL1	Yes
FUZ	No
FZD1	No
FZD3	Yes
FZD8	No
FZD9	No
GABPA	Yes
GALC	Yes
GALNT3	Yes
GDAP1	Yes
GDF10	No
GDF11	Yes
GDF5	Yes
GDF6	Yes
GDF7	No
GHR	No
GHRHR	No
GJA1	Yes
GLCE	No
GLI1	No
GLI2	Yes
GLI3	No
GLIS1	Yes
GNA11	No
GNAQ	No
GNPAT	No
GORAB	Yes
GPBP1	No
GPC3	Yes
GPER1	No
GPR161	Yes
GPR39	No
GREM1	Yes
GRHL2	Yes
GRIP1	Yes
GSC	Yes
GSK3B	No
GUSB	No
HAND1	No
HAND2	No
HAPLN1	No
HBZ	No
HDAC4	Yes
HECTD3	No
HELLS	Yes
HHAT	No
HHIPL1	No
HIC1	No
HIF1A	No
HIVEP3	Yes
HMGA2	No
HNF1A	No
HOXA10	Yes
HOXA11	Yes
HOXA13	No
HOXA9	No
HOXB1	Yes
HOXB13	No
HOXB9	No
HOXC10	Yes
HOXC11	Yes
HOXC4	Yes
HOXC8	Yes
HOXC9	Yes
HOXD10	Yes
HOXD11	Yes
HOXD12	No
HOXD13	No
HOXD9	No
HS6ST1	Yes
HSPB11	Yes
HSPG2	No
HUS1	No
IAH1	Yes
IBSP	Yes
ICK	Yes
ID1	No
ID2	Yes
ID3	No
ID4	Yes
IDH2	Yes
IDUA	Yes
IFITM5	No
IFT122	Yes
IFT172	No
IFT27	Yes
IFT57	Yes
IFT88	No
IGDCC3	No
IGF1	Yes
IGF1R	Yes
IGF2	Yes
IGF2R	No
IHH	Yes
IKBKAP	No
IKBKB	Yes
IL6ST	Yes
INHBA	Yes
INPP4B	Yes
INPP5D	Yes
INPP5E	No
INTU	Yes
IRF6	No
IRS1	Yes
ISL1	Yes
ISLR	No
ITGA1	Yes
ITGA10	No
ITGB1	Yes
JAG2	Yes
JDP2	No
JUNB	No
KIAA1524	No
KIF3A	Yes
KIF7	Yes
KIFAP3	Yes
KL	Yes
KLF10	Yes
KLF2	No
KLF4	No
KREMEN2	No
LAMA5	No
LAMC2	Yes
LBR	No
LBX1	No
LCP1	No
LEF1	Yes
LEFTY1	No
LEFTY2	No
LEP	No
LEPR	Yes
LIF	No
LIFR	No
LIN28A	Yes
LIN28B	Yes
LMBR1	Yes
LMNA	No
LMO1	Yes
LMX1A	Yes
LMX1B	Yes
LPAR6	Yes
LRP4	Yes
LRP5	No
LRP6	Yes
LRRK1	No
LTBP1	Yes
LYPD1	Yes
LZIC	Yes
MAP4K4	Yes
MAPK1	No
MAPKAPK2	No
MAPKBP1	Yes
MATN4	Yes
MBD4	Yes
MC3R	Yes
MCF2L2	No
MED1	Yes
MEF2C	Yes
MEIS1	Yes
MEIS2	Yes
MEN1	No
MEOX1	No
MEOX2	Yes
MET	No
METTL5	No
MIB2	Yes
MKI67	Yes
MKS1	No
MMD2	No
MMP13	No
MMP14	No
MMP16	Yes
MMP9	No
MPHOSPH8	Yes
MSTN	No
MSX1	No
MSX2	Yes
MTMR2	No
MUSTN1	No
MYC	No
MYCN	No
MYH1	No
MYH2	No
MYH4	No
MYH7	No
MYH8	No
MYL1	Yes
MYLPF	No
MYOD1	Yes
MYOG	Yes
MYSM1	Yes
NAB1	Yes
NAB2	No
NABP2	No
NBR1	Yes
NCOA6	Yes
NFAT5	Yes
NFATC1	Yes
NFATC2	Yes
NFATC3	Yes
NFATC4	No
NFIX	No
NFKB1	No
NFKB2	No
NFXL1	Yes
NGFR	Yes
NKX3-1	No
NKX3-2	No
NLK	No
NOG	Yes
NPR2	No
NPR3	No
NPRL3	Yes
NSUN2	Yes
NTRK1	No
NUBP1	Yes
OCLN	No
OFD1	Yes
OPLAH	No
OSR1	Yes
OSR2	Yes
OSTM1	Yes
OTOP3	No
P2RX7	No
P3H1	No
P4HA1	No
PAPPA2	Yes
PAX1	Yes
PAX3	No
PAX7	No
PAX9	Yes
PBX1	Yes
PCSK5	No
PDGFRB	Yes
PDPK1	Yes
PDS5B	Yes
PENK	Yes
PER2	No
PFKFB2	No
PFN1	No
PGAM5	No
PGR	Yes
PHEX	No
PHGDH	Yes
PHIP	No
PIPOX	Yes
PITX1	No
PITX2	Yes
PKD1	No
PKDCC	Yes
PLAGL1	No
PLEKHM1	Yes
PLS3	No
PLSCR2	No
POR	No
PORCN	No
POSTN	Yes
POU3F2	Yes
POU3F3	Yes
PPARD	No
PPP2CA	No
PPP2R1A	No
PPP2R1B	No
PRDM1	No
PRDM4	Yes
PRICKLE1	No
PRKG2	No
PRPSAP2	Yes
PRRX1	No
PRRX2	No
PRSS35	Yes
PSEN1	Yes
PSMC5	Yes
PSMD9	No
PSTPIP2	Yes
PTCH1	No
PTCH2	Yes
PTH	No
PTH1R	Yes
PTHLH	Yes
PTK2	Yes
PTK7	Yes
PTPN2	Yes
PTPN6	No
PTPRE	Yes
RAB23	Yes
RAB34	No
RAD51D	No
RAI1	Yes
RARA	Yes
RB1	Yes
RBL1	No
RBL2	No
RDH10	Yes
RECQL4	No
RFNG	Yes
RGS10	Yes
RHOA	No
RHOBTB3	No
RIF1	Yes
RNF10	Yes
ROR2	No
RP5-966M1.6	No
RPGRIP1L	No
RPRM	No
RPS27A	No
RSPO2	Yes
RUNX2	Yes
RUNX3	Yes
RUVBL1	Yes
RXRA	No
RYK	Yes
S1PR1	Yes
SALL1	Yes
SALL4	Yes
SATB2	Yes
SC5D	Yes
SCX	Yes
SDCCAG8	Yes
SFN	No
SFRP2	No
SFRP5	No
SH3GL2	No
SHH	Yes
SHOX2	Yes
SIK3	No
SIRT1	Yes
SIX1	No
SIX4	Yes
SKI	No
SLC13A1	Yes
SLC25A21	Yes
SLC26A2	Yes
SLC30A5	Yes
SLC39A1	No
SLC39A14	Yes
SMAD1	Yes
SMAD2	No
SMAD3	No
SMAD4	No
SMAD5	No
SMAD6	No
SMAD7	No
SMAD9	No
SMARCA4	No
SMC5	Yes
SMO	No
SMOC1	Yes
SMPD3	Yes
SMURF2	Yes
SOCS2	No
SOST	No
SOX11	No
SOX13	Yes
SOX17	No
SOX5	Yes
SOX6	Yes
SOX8	Yes
SOX9	Yes
SP1	Yes
SP3	Yes
SP5	Yes
SP6	No
SP7	No
SP8	No
SP9	Yes
SPATA6	Yes
SPON1	No
SPRY2	Yes
SPTBN2	No
SQSTM1	No
SRC	No
SSB	No
SSBP2	Yes
STARD10	No
STAT1	Yes
STAT3	No
STIP1	Yes
STK36	No
STXBP5L	Yes
SUFU	Yes
SYK	Yes
SYNPO	No
T	No
TAX1BP1	Yes
TBC1D32	Yes
TBL1X	No
TBL1XR1	Yes
TBL1Y	No
TBX15	Yes
TBX18	No
TBX2	Yes
TBX3	Yes
TBX4	No
TBX5	Yes
TBX6	No
TBXT	No
TCF23	No
TCF3	Yes
TCF4	Yes
TCF7	Yes
TCF7L1	No
TCF7L2	No
TCIRG1	No
TDG	Yes
TFAP2A	Yes
TFAP2B	Yes
TFAP2C	Yes
TFAP2D	Yes
TFAP2E	Yes
TFDP1	No
TGFB1	No
TGFB2	No
TGFB3	No
TGFBI	Yes
TGFBR3	Yes
THBS1	No
THBS3	No
THRA	Yes
THRB	Yes
TMEM107	No
TMEM110	No
TMEM127	No
TMEM38B	No
TMEM63A	Yes
TMPO	Yes
TNC	Yes
TNF	No
TNFAIP1	Yes
TNFRSF11A	Yes
TNFRSF11B	Yes
TNFSF11	Yes
TNNC1	Yes
TNNC2	No
TNNI2	No
TNNT1	Yes
TP63	Yes
TPM1	No
TPM2	No
TPO	Yes
TRAF6	Yes
TRAM2	Yes
TRIP11	Yes
TRPS1	Yes
TSHR	Yes
TTBK2	Yes
TTC21B	Yes
TTC26	No
TTC28	No
TUBA1B	No
TULP3	Yes
TWIST1	Yes
TWIST2	No
TWSG1	Yes
UBE2I	Yes
UBE3C	Yes
UCHL1	No
USP38	Yes
USP9X	No
USP9Y	No
VCAN	No
VCL	No
VCP	No
VDR	Yes
VEGFA	Yes
VHL	No
VPS25	Yes
WDPCP	Yes
WDR19	No
WDR35	No
WDR66	Yes
WIF1	Yes
WISP1	Yes
WISP2	Yes
WISP3	No
WNT1	Yes
WNT10A	Yes
WNT10B	No
WNT11	Yes
WNT16	Yes
WNT2B	No
WNT3	No
WNT3A	No
WNT4	No
WNT5A	Yes
WNT5B	Yes
WNT6	No
WNT7A	No
WNT7B	No
WNT8A	Yes
WNT8B	Yes
WNT9A	Yes
WNT9B	No
WSB2	Yes
XIAP	No
XYLT1	Yes
YIPF1	No
YME1L1	Yes
YY1	No
ZBTB16	Yes
ZEB1	No
ZIC3	No
ZMPSTE24	Yes
ZMYM2	No
ZMYM5	No
ZNF292	Yes
ZNF354C	No
ZNF366	Yes
ZNF423	Yes
ZNF445	No
ZNF521	Yes
ZNF555	No
ZNF585A	No
ZNF638	No
ZNF644	Yes
ZNF683	No
ZRANB1	No

## Sheet: Table S9
Table S9. Gene list of amino acid mutations at the same site in snakes and caecilians with at least 7 conserved amino acids around the site.
Transcript id in mouse genome	Gene name
ENSMUST00000005671	Igf1r
ENSMUST00000009120	Gabpa
ENSMUST00000018407	Tbx5
ENSMUST00000022895	Grhl2
ENSMUST00000023100	Srebf2
ENSMUST00000023123	Col2a1
ENSMUST00000024739	Hsp90ab1
ENSMUST00000026710	Usp16
ENSMUST00000028689	Lrp4
ENSMUST00000030747	Casp9
ENSMUST00000032892	Xylt1
ENSMUST00000033163	Mettl9
ENSMUST00000034093	Eif2ak3
ENSMUST00000040504	Klhl4
ENSMUST00000040729	Clcn7
ENSMUST00000043349	Grid1
ENSMUST00000044442	Ptk7
ENSMUST00000049005	Bmpr1a
ENSMUST00000052678	Flnb
ENSMUST00000056665	Klhl11
ENSMUST00000066597	Klhl26
ENSMUST00000079390	Lin28b
ENSMUST00000088827	Mapk12
ENSMUST00000091358	Usp1
ENSMUST00000093321	Grb10
ENSMUST00000096250	Arid2
ENSMUST00000096495	Med14
ENSMUST00000111959	Wsb2
ENSMUST00000168918	Smad7
ENSMUST00000170905	Nfatc1
ENSMUST00000198931	Cdkl5

## Sheet: Table S10
Table S10. H3K27ac ChIP-seq data from ENCODE database used in this study.
Tissue	Stage	Accession	Source link
Embryonic facial prominence	Embryonic 10.5 days	ENCFF261FVR	https://www.encodeproject.org/files/ENCFF261FVR/
Embryonic facial prominence	Embryonic 11.5 days	ENCFF753QUT	https://www.encodeproject.org/files/ENCFF753QUT/
Embryonic facial prominence	Embryonic 12.5 days	ENCFF747LUR	https://www.encodeproject.org/files/ENCFF747LUR/
Embryonic facial prominence	Embryonic 13.5 days	ENCFF837LQI	https://www.encodeproject.org/files/ENCFF837LQI/
Embryonic facial prominence	Embryonic 14.5 days	ENCFF951AUG	https://www.encodeproject.org/files/ENCFF951AUG/
Embryonic facial prominence	Embryonic 15.5 days	ENCFF365GEG	https://www.encodeproject.org/files/ENCFF365GEG/
Forebrain	Embryonic 11.5 days	ENCFF012HUE	https://www.encodeproject.org/files/ENCFF012HUE/
Forebrain	Embryonic 12.5 days	ENCFF057EIG	https://www.encodeproject.org/files/ENCFF057EIG/
Forebrain	Embryonic 13.5 days	ENCFF607CHT	https://www.encodeproject.org/files/ENCFF607CHT/
Forebrain	Embryonic 14.5 days	ENCFF747QRA	https://www.encodeproject.org/files/ENCFF747QRA/
Forebrain	Embryonic 15.5 days	ENCFF591AFQ	https://www.encodeproject.org/files/ENCFF591AFQ/
Forebrain	Embryonic 16.5 days	ENCFF136RRE	https://www.encodeproject.org/files/ENCFF136RRE/
Forebrain	Embryonic 10.5 days	ENCFF742OGR	https://www.encodeproject.org/files/ENCFF742OGR/
Forebrain	Postnatal 0 days	ENCFF278XNQ	https://www.encodeproject.org/files/ENCFF278XNQ/
Heart	Adult 8 weeks	ENCFF695XTW	https://www.encodeproject.org/files/ENCFF695XTW/
Heart	Embryonic 10.5 days	ENCFF391GTP	https://www.encodeproject.org/files/ENCFF391GTP/
Heart	Embryonic 11.5 days	ENCFF890JGB	https://www.encodeproject.org/files/ENCFF890JGB/
Heart	Embryonic 12.5 days	ENCFF696AGR	https://www.encodeproject.org/files/ENCFF696AGR/
Heart	Embryonic 13.5 days	ENCFF101AOY	https://www.encodeproject.org/files/ENCFF101AOY/
Heart	Embryonic 14.5 days	ENCFF941VRK	https://www.encodeproject.org/files/ENCFF941VRK/
Heart	Embryonic 15.5 days	ENCFF719IEZ	https://www.encodeproject.org/files/ENCFF719IEZ/
Heart	Embryonic 16.5 days	ENCFF640WLO	https://www.encodeproject.org/files/ENCFF640WLO/
Heart	Postnatal 0 days	ENCFF657GDL	https://www.encodeproject.org/files/ENCFF657GDL/
Hindbrain	Embryonic 10.5 days	ENCFF309ACI	https://www.encodeproject.org/files/ENCFF309ACI/
Hindbrain	Embryonic 11.5 days	ENCFF517MJU	https://www.encodeproject.org/files/ENCFF517MJU/
Hindbrain	Embryonic 12.5 days	ENCFF743SXC	https://www.encodeproject.org/files/ENCFF743SXC/
Hindbrain	Embryonic 13.5 days	ENCFF415DVI	https://www.encodeproject.org/files/ENCFF415DVI/
Hindbrain	Embryonic 14.5 days	ENCFF524AXL	https://www.encodeproject.org/files/ENCFF524AXL/
Hindbrain	Embryonic 15.5 days	ENCFF416ACG	https://www.encodeproject.org/files/ENCFF416ACG/
Hindbrain	Embryonic 16.5 days	ENCFF080AQU	https://www.encodeproject.org/files/ENCFF080AQU/
Hindbrain	Postnatal 0 days	ENCFF471HLP	https://www.encodeproject.org/files/ENCFF471HLP/
Intestine	Embryonic 14.5 days	ENCFF106DTM	https://www.encodeproject.org/files/ENCFF106DTM/
Intestine	Embryonic 15.5 days	ENCFF837RKO	https://www.encodeproject.org/files/ENCFF837RKO/
Intestine	Embryonic 16.5 days	ENCFF124FCK	https://www.encodeproject.org/files/ENCFF124FCK/
Intestine	Postnatal 0 days	ENCFF646KHS	https://www.encodeproject.org/files/ENCFF646KHS/
Kidney	Adult 8 weeks	ENCFF040PZF	https://www.encodeproject.org/files/ENCFF040PZF/
Kidney	Embryonic 14.5 days	ENCFF077NRI	https://www.encodeproject.org/files/ENCFF077NRI/
Kidney	Embryonic 15.5 days	ENCFF885RBM	https://www.encodeproject.org/files/ENCFF885RBM/
Kidney	Embryonic 16.5 days	ENCFF618IXD	https://www.encodeproject.org/files/ENCFF618IXD/
Kidney	Postnatal 0 days	ENCFF982MRS	https://www.encodeproject.org/files/ENCFF982MRS/
Limb	Embryonic 10.5 days	ENCFF637SJV	https://www.encodeproject.org/files/ENCFF637SJV/
Limb	Embryonic 11.5 days	ENCFF945NRL	https://www.encodeproject.org/files/ENCFF945NRL/
Limb	Embryonic 12.5 days	ENCFF096FVC	https://www.encodeproject.org/files/ENCFF096FVC/
Limb	Embryonic 13.5 days	ENCFF066NVX	https://www.encodeproject.org/files/ENCFF066NVX/
Limb	Embryonic 14.5 days	ENCFF016UJV	https://www.encodeproject.org/files/ENCFF016UJV/
Limb	Embryonic 15.5 days	ENCFF419NBF	https://www.encodeproject.org/files/ENCFF419NBF/
Liver	Adult 8 weeks	ENCFF986WWE	https://www.encodeproject.org/files/ENCFF986WWE/
Liver	Embryonic 11.5 days	ENCFF970CTV	https://www.encodeproject.org/files/ENCFF970CTV/
Liver	Embryonic 12.5 days	ENCFF458ZHH	https://www.encodeproject.org/files/ENCFF458ZHH/
Liver	Embryonic 13.5 days	ENCFF973FHV	https://www.encodeproject.org/files/ENCFF973FHV/
Liver	Embryonic 14.5 days	ENCFF601KQL	https://www.encodeproject.org/files/ENCFF601KQL/
Liver	Embryonic 15.5 days	ENCFF366BBE	https://www.encodeproject.org/files/ENCFF366BBE/
Liver	Embryonic 16.5 days	ENCFF128DWT	https://www.encodeproject.org/files/ENCFF128DWT/
Liver	Postnatal 0 days	ENCFF360MIP	https://www.encodeproject.org/files/ENCFF360MIP/
Lung	Embryonic 14.5 days	ENCFF270UBC	https://www.encodeproject.org/files/ENCFF270UBC/
Lung	Embryonic 15.5 days	ENCFF306GZQ	https://www.encodeproject.org/files/ENCFF306GZQ/
Lung	Embryonic 16.5 days	ENCFF779LPA	https://www.encodeproject.org/files/ENCFF779LPA/
Lung	Postnatal 0 days	ENCFF457QYU	https://www.encodeproject.org/files/ENCFF457QYU/
Midbrain	Embryonic 10.5 days	ENCFF354LCZ	https://www.encodeproject.org/files/ENCFF354LCZ/
Midbrain	Embryonic 11.5 days	ENCFF544ADZ	https://www.encodeproject.org/files/ENCFF544ADZ/
Midbrain	Embryonic 12.5 days	ENCFF330NLU	https://www.encodeproject.org/files/ENCFF330NLU/
Midbrain	Embryonic 13.5 days	ENCFF945XAD	https://www.encodeproject.org/files/ENCFF945XAD/
Midbrain	Embryonic 14.5 days	ENCFF632OZS	https://www.encodeproject.org/files/ENCFF632OZS/
Midbrain	Embryonic 15.5 days	ENCFF996FYQ	https://www.encodeproject.org/files/ENCFF996FYQ/
Midbrain	Embryonic 16.5 days	ENCFF850XHF	https://www.encodeproject.org/files/ENCFF850XHF/
Midbrain	Postnatal 0 days	ENCFF854ZMJ	https://www.encodeproject.org/files/ENCFF854ZMJ/
Neural tube	Embryonic 11.5 days	ENCFF093SRC	https://www.encodeproject.org/files/ENCFF093SRC/
Neural tube	Embryonic 12.5 days	ENCFF623GBT	https://www.encodeproject.org/files/ENCFF623GBT/
Neural tube	Embryonic 13.5 days	ENCFF859KCB	https://www.encodeproject.org/files/ENCFF859KCB/
Neural tube	Embryonic 14.5 days	ENCFF997BZV	https://www.encodeproject.org/files/ENCFF997BZV/
Neural tube	Embryonic 15.5 days	ENCFF865WYW	https://www.encodeproject.org/files/ENCFF865WYW/
Stomach	Embryonic 14.5 days	ENCFF964BHZ	https://www.encodeproject.org/files/ENCFF964BHZ/
Stomach	Embryonic 15.5 days	ENCFF590RRD	https://www.encodeproject.org/files/ENCFF590RRD/
Stomach	Embryonic 16.5 days	ENCFF082PNR	https://www.encodeproject.org/files/ENCFF082PNR/
Stomach	Postnatal 0 days	ENCFF055VCQ	https://www.encodeproject.org/files/ENCFF055VCQ/

[truncated: 5 more sheets: Table S11, Table S12, Table S13, Table S14, Table S15]
